# Supplementary material for: A Simple In Vitro Method to Determine Bactericidal Activity Against Mycobacterium abscessus Under Hypoxic Conditions
Source: Antibiotics (Basel). 2025 Mar 13;14(3):299. doi: 10.3390/antibiotics14030299 (PMC11939544; doi:10.3390/antibiotics14030299)
Supplement: Supplementary file 1 [file antibiotics-14-00299-s001.zip]

Archive with 1 entries (1 files):
- antibiotics-3485151-supplementary.pdf
